# Supplementary material for: Sympatric Occurrence of Rickettsia slovaca and Rickettsia raoultii in Dermacentor Ticks from Samara Oblast and the First Molecular Detection of Rickettsia felis in Russia and Globally in Dermacentor reticulatus
Source: Microorganisms. 2026 Jul 2;14(7):1461. doi: 10.3390/microorganisms14071461 (PMC13413530; doi:10.3390/microorganisms14071461)
Supplement: Supplementary file 1 [file microorganisms-14-01461-s001.zip]

Archive with 1 entries (1 files):
- microorganisms-4382174-supplementary.pdf
